# Supplementary material for: Lactiplantibacillus plantarum from Unexplored Tunisian Ecological Niches: Antimicrobial Potential, Probiotic and Food Applications
Source: Microorganisms. 2023 Oct 31;11(11):2679. doi: 10.3390/microorganisms11112679 (PMC10673251; doi:10.3390/microorganisms11112679)
Supplement: Supplementary file 1 [file microorganisms-11-02679-s001.zip]

Archive with 1 entries (1 files):
- microorganisms-2683232-supplementary.pdf
